# Supplementary material for: Preparation of Perfluorosulfonated Ionomer Nanofibers by Solution Blow Spinning
Source: Membranes (Basel). 2021 May 25;11(6):389. doi: 10.3390/membranes11060389 (PMC8228795; doi:10.3390/membranes11060389)
Supplement: Supplementary file 1 [file membranes-11-00389-s001.zip]

Archive with 1 entries (1 files):
- membranes-1217269-supplementary.pdf
